# Supplementary material for: Muscle morphological adaptations to resistance training and sports participation in children and adolescents: a scoping review
Source: Front Sports Act Living. 2025 Oct 8;7:1646835. doi: 10.3389/fspor.2025.1646835 (PMC12540516; doi:10.3389/fspor.2025.1646835)
Supplement: Supplementary file 1 [file Supplementaryfile1.xlsx]

## Sheet: Pubmed
Supplementary Table 1. Search strategy (Pubmed)
Search	Terms	Number of articles obtained
#1	"child"[MeSH Terms] OR "adolescent"[MeSH Terms] OR "students"[MeSH Terms] OR "puberty"[MeSH Terms] OR "child*"[Text Word] OR "preadolescen*"[Text Word] OR "pre adolescen*"[Text Word] OR "prepuberty"[Text Word] OR "pre-puberty"[Text Word] OR "teen*"[Text Word] OR "youth*"[Text Word] OR "kid"[Text Word] OR "kids"[Text Word] OR "boy"[Text Word] OR "boys"[Text Word] OR "girl*"[Text Word] OR "adolesce…	4521902
#2	"resistance training"[MeSH Terms] OR "sports"[MeSH Terms] OR "exercise"[MeSH Terms] OR "plyometric exercise"[MeSH Terms] OR "resistance"[Text Word] OR "training"[Text Word] OR "exercise"[Text Word] OR "plyometric*"[Text Word] OR "strength"[Text Word] OR "athletic"[Text Word] OR "sport*"[Text Word]	2718155
#3	"muscle hypertrophy"[Text Word] OR "muscle thickness"[Text Word] OR "cross-sectional area"[Text Word] OR "muscle volume"[Text Word] OR "muscle size"[Text Word] OR "muscle fiber"[Text Word] OR "muscle fibre"[Text Word] OR "muscle fascicle"[Text Word] OR "muscle mass"[Text Word] OR "pennation angle"[Text Word] OR "muscle morphology"[Text Word] OR "muscle architecture"[Text Word] OR "fiber length"[T…	79839
#4	#1 AND #2 AND #3	3276

## Sheet: Scopus
Supplementary Table 2. Search strategy (Scopus)
Search	Terms	Number of articles obtained
#1	TITLE-ABS-KEY ( child* ) OR TITLE-ABS-KEY ( preadolescen* ) OR TITLE-ABS-KEY ( pre-adolescen* ) OR TITLE-ABS-KEY ( prepuberty ) OR TITLE-ABS-KEY ( pre-puberty ) OR TITLE-ABS-KEY ( teen* ) OR TITLE-ABS-KEY ( youth* ) OR TITLE-ABS-KEY ( kid ) OR TITLE-ABS-KEY ( kids ) OR TITLE-ABS-KEY ( boy ) OR TITLE-ABS-KEY ( boys ) OR TITLE-ABS-KEY ( adolescen* ) OR TITLE-ABS-KEY ( student* ) OR TITLE-ABS-KEY ( …	7096108
#2	TITLE-ABS-KEY ( resistance ) OR TITLE-ABS-KEY ( training ) OR TITLE-ABS-KEY ( exercise ) OR TITLE-ABS-KEY ( plyometric* ) OR TITLE-ABS-KEY ( strength ) OR TITLE-ABS-KEY ( athletic ) OR TITLE-ABS-KEY ( sport* )	7525118
#3	TITLE-ABS-KEY ( "muscle hypertrophy" ) OR TITLE-ABS-KEY ( "muscle thickness" ) OR TITLE-ABS-KEY ( "cross-sectional area" ) OR TITLE-ABS-KEY ( "muscle volume" ) OR TITLE-ABS-KEY ( "muscle size" ) OR TITLE-ABS-KEY ( "muscle fiber" ) OR TITLE-ABS-KEY ( "muscle fibre" ) OR TITLE-ABS-KEY ( "muscle fascicle" ) OR TITLE-ABS-KEY ( "muscle mass" ) OR TITLE-ABS-KEY ( "pennation angle" ) OR TITLE-ABS-KEY ( …	234796
#4	#1 AND #2 AND #3	5409

## Sheet: Web of Science
Supplementary Table 3. Search strategy (Web of Science)
Search	Terms	Number of articles obtained
#1	TS=(child*) OR TS=(preadolescen*) OR TS=(pre-adolescen*) OR TS=(prepuberty) OR TS=(pre-puberty) OR TS=(teen*) OR TS=(youth*) OR TS=(kid) OR TS=(kids) OR TS=(boy) OR TS=(boys) OR TS=(girl*) OR TS=(adolescen*) OR TS=(student*) OR TS=(junior) OR TS=(puberty)	3682950
#2	TS=(resistance) OR TS=(training) OR TS=(exercise) OR TS=(plyometric*) OR TS=(strength) OR TS=(athletic) OR TS=(sport*)	5832083
#3	TS=(“muscle hypertrophy”) OR TS=(“muscle thickness”) OR TS=(“cross-sectional area”) OR TS=(“muscle volume”) OR TS=(“muscle size”) OR TS=(“muscle fiber”) OR TS=(“muscle fibre”) OR TS=(“muscle fascicle”) OR TS=(“muscle mass”) OR TS=(“pennation angle”) OR TS=(“muscle morphology”) OR TS=(“muscle architecture”) OR TS=(“fiber length”) OR TS=(“fibre length”) OR TS=(“fascicle length”)	109403
#4	#1 AND #2 AND #3	2797
